# Supplementary material for: Stability Studies of Amorphous Ibrutinib Prepared Using the Quench-Cooling Method and Its Dispersions with Soluplus®
Source: Polymers (Basel). 2024 Jul 9;16(14):1961. doi: 10.3390/polym16141961 (PMC11280989; doi:10.3390/polym16141961)
Supplement: Supplementary file 1 [file polymers-16-01961-s001.zip]

Archive with 1 entries (1 files):
- polymers-3034945-supplementary.pdf
